# Supplementary material for: Structural and Spectroscopic Properties of Magnolol and Honokiol–Experimental and Theoretical Studies
Source: Int J Mol Sci. 2025 Jun 25;26(13):6085. doi: 10.3390/ijms26136085 (PMC12249702; doi:10.3390/ijms26136085)
Supplement: Supplementary file 1 [file ijms-26-06085-s001.zip]

Archive with 1 entries (1 files):
- ijms-3703200-supplementary.pdf
